# Supplementary material for: A revision of Admetovis Grote, with the description of a new species from western North America (Noctuidae, Noctuinae, Hadenini)
Source: Zookeys. 2018 Oct 8;(788):167–81. doi: 10.3897/zookeys.788.26480 (PMC6189219; doi:10.3897/zookeys.788.26480)
Supplement: XML Treatment for Admetovis [file zookeys.788.26480-treatment1.xml]

<!DOCTYPE tp:taxon-treatment
  PUBLIC "-//TaxonX//DTD Taxonomic Treatment Publishing DTD v0 20100105//EN" "tax-treatment-NSO.dtd">
<tp:taxon-treatment xmlns:tp="http://www.plazi.org/taxpub"><tp:treatment-meta><kwd-group><label>Taxon classification</label><kwd><named-content xmlns:xlink="http://www.w3.org/1999/xlink" content-type="kingdom">Animalia</named-content></kwd><kwd><named-content xmlns:xlink="http://www.w3.org/1999/xlink" content-type="order">Lepidoptera</named-content></kwd><kwd><named-content xmlns:xlink="http://www.w3.org/1999/xlink" content-type="family">Noctuidae</named-content></kwd></kwd-group><mixed-citation publication-type="journal"><person-group><name><surname>Crabo</surname><given-names>Lars G.</given-names></name><name><surname>Schmidt</surname><given-names>B. Christian</given-names></name></person-group><article-title>A revision of <italic><tp:taxon-name><tp:taxon-name-part taxon-name-part-type="genus" reg="Admetovis">Admetovis</tp:taxon-name-part></tp:taxon-name></italic> Grote, with the description of a new species from western North America (<tp:taxon-name><tp:taxon-name-part taxon-name-part-type="family">Noctuidae</tp:taxon-name-part></tp:taxon-name>, <tp:taxon-name><tp:taxon-name-part taxon-name-part-type="subfamily">Noctuinae</tp:taxon-name-part></tp:taxon-name>, <tp:taxon-name><tp:taxon-name-part taxon-name-part-type="tribe">Hadenini</tp:taxon-name-part></tp:taxon-name>)</article-title><source>Zookeys</source><day>8</day><month>10</month><year>2018</year><volume>2018</volume><issue>788</issue><fpage>167</fpage><lpage>181</lpage><pub-id pub-id-type="doi">10.3897/zookeys.788.26480</pub-id></mixed-citation></tp:treatment-meta><tp:nomenclature><tp:taxon-name>
            <tp:taxon-name-part taxon-name-part-type="genus" reg="Admetovis">Admetovis</tp:taxon-name-part>
          </tp:taxon-name><tp:taxon-authority>Grote, 1873</tp:taxon-authority></tp:nomenclature><tp:treatment-sec sec-type="type species" id="SECID0EVGAC"><title>Type species.</title><p><italic><tp:taxon-name><tp:taxon-name-part taxon-name-part-type="genus" reg="Admetovis">Admetovis</tp:taxon-name-part><tp:taxon-name-part taxon-name-part-type="species" reg="oxymorus">oxymorus</tp:taxon-name-part></tp:taxon-name></italic> Grote, 1873 by monotypy.</p></tp:treatment-sec><tp:treatment-sec sec-type="diagnosis" id="SECID0EGHAC"><title>Diagnosis.</title><p><bold>Adults.</bold> Males and females similar in size and habitus, medium-sized (forewing length 17–21 mm) long-winged, stout noctuid moths; distinguished by combination of densely hairy eyes and gray forewing with a whitish, light tan, and reddish brown flame-like mark in both shape and colorfrom the medial reniform stigma to the jagged subterminal line. <italic>Head</italic> – Male antenna beaded weakly with slight constriction between segments, anterior, posterior, and ventral sides setose with innumerable short fine cilia; female antenna simple with few short lateral cilia. Scape whitish to gray tan, with ventral acute tuft. Eye normal size, densely setose. Labial palpus porrect, third segment length ~ ⅓ × second segment. Haustellum normal. Frons rounded, scales short, hair-like, forked, tan, brown, or gray brown. Dorsal head scales longer, forked, tan, gray, orange tan, sculpted weakly with paramedian dorsal and ventral protuberances. <italic>Thorax</italic> – Scales long, hair-like, forked, and scattered trifurcate, light tan, orange tan, and chestnut brown; appearing golden tan, with sculpted broad pale median tufts on mesothorax and metathorax and red-brown paramedian tufts on metathorax; prothoracic collar similar; appearing golden tan with pale-edged red-brown posterior band; tegula scales mostly white-tipped gray, forked; appearing gray with tan to red-brown medial edge. <italic>Legs</italic>: Lateral foretibia with row of 4–6 long, stout, slightly recurved, claw-like setae, proximal and distal longest; mid- and hindlegs lacking modified setae. Tarsal segments except apical segment with three rows of ventral spiniform setae. <italic>Wings</italic>: Forewing: Length 2.3–2.5 × width; apex pointed bluntly, outer margin slightly to moderately scalloped between veins; dorsal scales flat, fine toothed, elongate to triangular, white, gray, tan, and chestnut brown; ground color gray, darkest at costa and in cell, lightest at base; basal area posterior to vein 1A+2A light tan with anterior chestnut border; medial area distal to reniform spot and postmedial area whitish tan to tan, palest medially, forming with subterminal line and preceding chestnut shade a “flame” mark on distal ⅓ of wing; basal and antemedial lines double, gray with slightly lighter filling, undulating, perpendicular to wing axis; medial line dark gray, faint, diffuse; postmedial line thin, gray, faint, usually incomplete, scalloped strongly with points extended as thin dark lines and spots on veins, strongly oblique to wing axis from costa to posterior reniform stigma, less strongly to posterior margin; subterminal line thin, white to tan, bordered medially by prominent chestnut-brown and dark brown to black shade, darkest in fold, next darkest opposite reniform stigma, toothed to outer margin at apex and on M1, M3, CuA1, and 1A+2A, concave basad in fold; terminal line thin, black; fringe gray, striped, base pale tan or brown, pale transverse checkering at veins; claviform stigma dark gray to black, incomplete, apex darkest, short and broad, reaching mid-medial area, filling light gray; orbicular stigma black or chestnut brown, relatively large, ovoid to weakly figure-eight-shaped, filled variably with light gray, darker gray, light tan, and brown; reniform stigma moderately large, kidney shaped, usually with absent posterior and distal outline but evident due to whitish <!--PageBreak-->filling that contributes to palest portion of “flame” mark. Hindwing: Margin between M1 and M3 straight or concave; ground color pure white or slightly mottled light tan to brownish gray; veins, discal spot, and terminal line light to dark gray; fringe white to light gray with darker stripes, paler than ground. <italic>Abdomen.</italic> Male with or without basal coremata on segment I and pockets on ventrolateral segment III; when present weak, comprised of few filaments attached directly to base with pockets shallow, or strong, paint brush-like, filaments arising from rod with bulblike base, sometimes with very small medial accessory brushes, with pockets deep. Dorsal tufts on segments I–III. Female sternite VII sclerotized on distal half, with posterior median cleft 0.33–0.58 × segment length, blunt posterolateral lobes on side of cleft cover ostium bursae and part of ventral segment VIII. <italic>Male genitalia</italic>: Uncus relatively short, curved ventrad, base cylindrical, distal half widened and flattened dorso-ventrally, slightly concave dorsally with flange-like raised edges, tapering to truncate apex with small ventral spine; dorsal edges and ventral apex with numerous short setae. Juxta broadly shield shaped, wider than tall, smooth (<italic><tp:taxon-name><tp:taxon-name-part taxon-name-part-type="genus" reg="Admetovis">A.</tp:taxon-name-part><tp:taxon-name-part taxon-name-part-type="species" reg="similaris">similaris</tp:taxon-name-part></tp:taxon-name></italic>) or with median thorn-like spine directed posterodorsad (2 species). Valve length ~ 5 × width, S-shaped with slight curve dorsad near mid-point and 90° lateral bend distal to clasper at ⅔ distance from base to apex, tapered evenly from broad base to end of clasper, narrowing abruptly at bend to thin neck of cucullus, ventral margin of mid valve thickened with short blunt lateral projection ventral to distal clasper; sacculus length 0.4–0.5 × valve, sclerotized strongly, extending to or slightly above dorsal valve, distal costal margin near dorsal attachment of valve humped dorsad or anvil shaped, covered densely with minute setae; clasper strongly sclerotized, a bowl-like concavity dorsal and distal to sacculus, distal margin a narrow flange-like rim extended to blunt triangular dorsal and broad convex ventral projections, dorsal projection longer than (two species) or similar (one species) to ventral projection; digitus absent; cucullus triangular, 0.6–1.0 × mid-valve width, with slightly rounded margin bearing simple corona of 15–25 claw-like setae. Phallus tubular, length 6–7 × width. Vesica length (including right and left limbs) 1.0–1.5 × phallus, bent slightly ventrad at base then divided into nearly equal limbs directed 90° right and left to form with phallus a “T;” right limb comprised of distal vesica, tapered to ductus ejaculatorius at apex, with subapical broad short ventral diverticulum; left limb variable between species, tapering to conical or thin apical cornutus, bearing an additional thin acute cornutus at dorsal base (absent or diminutive in some specimens of all species) and anteriorly-directed broad conical subapical diverticulum (lacking in <italic><tp:taxon-name><tp:taxon-name-part taxon-name-part-type="genus" reg="Admetovis">A.</tp:taxon-name-part><tp:taxon-name-part taxon-name-part-type="species" reg="icarus">icarus</tp:taxon-name-part></tp:taxon-name></italic>). <italic>Female genitalia</italic>: Papilla analis asymmetrically conical, apex near dorsum, length 1–1.5 × width, covered sparsely on base and mid-portion by thin hair-like setae, more densely on apex by short setae. Abdominal segment VIII slightly longer than wide, venter length 2 × dorsum, covered sparsely by short hair-like setae; anterior apophyses length 0.57–0.77 × abdominal segment VIII; posterior apophyses length 2.75–3.35 × anterior apophyses. Ductus bursae length 1.14–1.32 × abdominal segment VIII, strongly sclerotized, flattened dorsoventrally, length ~ 3 × width, ventral surface smooth, dorsum rugose; ostium bursae simple. Corpus bursae length 3.9–4.6 × abdominal segment VIII, elongate, gourd shaped, anterior portion curved dorsad and leftward, membranous ovate anterior end widest, width 0.35–0.43 × bursa length, 3–4 longitudinal irregular string-<!--PageBreak-->of-beads signa evenly spaced on surface (left lateral signum absent in two species); appendix bursae projected ventrad and leftward from broad origin at junction with posterior corpus bursae at ductus bursae, length 0.12–0.25 × total corpus bursae length, sclerotized lightly, apex blunt, ductus seminalis at dorsum anterior to apex.</p></tp:treatment-sec><tp:treatment-sec sec-type="distribution" id="SECID0EWIAC"><title>Distribution and ecology.</title><p><italic><tp:taxon-name><tp:taxon-name-part taxon-name-part-type="genus" reg="Admetovis">Admetovis</tp:taxon-name-part></tp:taxon-name></italic> species occur in western North America, from the Rocky Mountains and Arizona-Mexico border west to the Pacific Coast and north to southern British Columbia. They undoubtedly occur in Mexico but the distribution there is unknown.</p><p>The flight period of adults is from early spring (February or March) to as late as August depending on the species and locality. Based on limited information for <italic><tp:taxon-name><tp:taxon-name-part taxon-name-part-type="genus" reg="Admetovis">Admetovis</tp:taxon-name-part><tp:taxon-name-part taxon-name-part-type="species" reg="oxymorus">oxymorus</tp:taxon-name-part></tp:taxon-name></italic> the larvae feed on woody shrubs and are most likely climbing cutworms (<xref ref-type="bibr" rid="B14">McFarland 1975</xref>). All species in the genus are nocturnal and are attracted readily to light.</p></tp:treatment-sec><tp:treatment-sec sec-type="discussion" id="SECID0EUJAC"><title>Discussion.</title><p><italic><tp:taxon-name><tp:taxon-name-part taxon-name-part-type="genus" reg="Admetovis">Admetovis</tp:taxon-name-part></tp:taxon-name></italic> was historically classified in the subfamily <tp:taxon-name><tp:taxon-name-part taxon-name-part-type="subfamily">Hadeninae</tp:taxon-name-part></tp:taxon-name>, where it was placed since the early twentieth century (<xref ref-type="bibr" rid="B7">Hampson 1905</xref>, <xref ref-type="bibr" rid="B13">McDunnough 1938</xref>, <xref ref-type="bibr" rid="B10">Hodges et al. 1982</xref>). It was reassigned recently to the tribe <tp:taxon-name><tp:taxon-name-part taxon-name-part-type="subfamily">Noctuinae</tp:taxon-name-part></tp:taxon-name>: <tp:taxon-name><tp:taxon-name-part taxon-name-part-type="tribe">Orthosiini</tp:taxon-name-part></tp:taxon-name> (<xref ref-type="bibr" rid="B12">Lafontaine and Schmidt 2010</xref>) stemming from changes in the composition of the <tp:taxon-name><tp:taxon-name-part taxon-name-part-type="family">Noctuidae</tp:taxon-name-part></tp:taxon-name> (<xref ref-type="bibr" rid="B3">Fibiger and Lafontaine 2005</xref>). Although the higher classification, including the recognition of <tp:taxon-name><tp:taxon-name-part taxon-name-part-type="tribe">Orthosiini</tp:taxon-name-part></tp:taxon-name> as a tribe, is fairly recent (<xref ref-type="bibr" rid="B3">Fibiger and Lafontaine 2005</xref>) the relationship of <italic><tp:taxon-name><tp:taxon-name-part taxon-name-part-type="genus" reg="Admetovis">Admetovis</tp:taxon-name-part></tp:taxon-name></italic> to other genera in this tribe is not obvious and had not been recognized widely. More recent molecular approaches to noctuid classification based on mtDNA barcode sequence data (<xref ref-type="bibr" rid="B18">Zahiri et al. 2017</xref>) support the current classification of North American <tp:taxon-name><tp:taxon-name-part taxon-name-part-type="tribe">Orthosiini</tp:taxon-name-part></tp:taxon-name> in that nearly all included genera cluster together, but with the exception of <italic><tp:taxon-name><tp:taxon-name-part taxon-name-part-type="genus" reg="Admetovis">Admetovis</tp:taxon-name-part></tp:taxon-name></italic> – this genus instead groups with genera in the <tp:taxon-name><tp:taxon-name-part taxon-name-part-type="tribe">Hadenini</tp:taxon-name-part></tp:taxon-name>, which Godfrey also indicated as being the most closely related group to the orthosiine genera. This warrants a re-examination of <xref ref-type="bibr" rid="B4">Godfrey’s (1972)</xref> interpretation of larval hypopharynx structure, which forms the basis of the <tp:taxon-name><tp:taxon-name-part taxon-name-part-type="tribe">Orthosiini</tp:taxon-name-part></tp:taxon-name> as currently defined.</p><p><xref ref-type="bibr" rid="B4">Godfrey (1972)</xref> included nine genera in the <italic><tp:taxon-name><tp:taxon-name-part taxon-name-part-type="genus" reg="Orthosia">Orthosia</tp:taxon-name-part></tp:taxon-name></italic> group (“Group 8”), noting that two other genus-groups were likely closely related based on the morphology of the hypopharynx, namely the spining pattern and especially the transverse cleft, the latter shared across the three groups. Godfrey’s three “transverse-cleft” groups comprise the <italic><tp:taxon-name><tp:taxon-name-part taxon-name-part-type="genus" reg="Anarta">Anarta</tp:taxon-name-part></tp:taxon-name></italic>-group, <italic><tp:taxon-name><tp:taxon-name-part taxon-name-part-type="genus" reg="Polia">Polia</tp:taxon-name-part></tp:taxon-name></italic>-group and <italic><tp:taxon-name><tp:taxon-name-part taxon-name-part-type="genus" reg="Orthosia">Orthosia</tp:taxon-name-part></tp:taxon-name></italic>-group, the first two now combined in the tribe <tp:taxon-name><tp:taxon-name-part taxon-name-part-type="tribe">Hadenini</tp:taxon-name-part></tp:taxon-name> and the third comprising the <tp:taxon-name><tp:taxon-name-part taxon-name-part-type="tribe">Orthosiini</tp:taxon-name-part></tp:taxon-name>. Although Godfrey separated the <tp:taxon-name><tp:taxon-name-part taxon-name-part-type="tribe">Orthosiini</tp:taxon-name-part></tp:taxon-name> and <tp:taxon-name><tp:taxon-name-part taxon-name-part-type="tribe">Hadenini</tp:taxon-name-part></tp:taxon-name> morphologically by two characters (lack of setae above the spinneret and larger spines on the proximolateral hypopharynx in <tp:taxon-name><tp:taxon-name-part taxon-name-part-type="tribe">Orthosiini</tp:taxon-name-part></tp:taxon-name>), exceptions occur in both tribes (<xref ref-type="bibr" rid="B4">Godfrey 1972</xref>). <italic><tp:taxon-name><tp:taxon-name-part taxon-name-part-type="genus" reg="Admetovis">Admetovis</tp:taxon-name-part></tp:taxon-name></italic> differs in the shape of the spinneret and the finely granular (vs. smooth) larval integument from all other <tp:taxon-name><tp:taxon-name-part taxon-name-part-type="tribe">Orthosiini</tp:taxon-name-part></tp:taxon-name>, but these characters appear to be autapomorphic because they also do not occur in the <tp:taxon-name><tp:taxon-name-part taxon-name-part-type="tribe">Hadenini</tp:taxon-name-part></tp:taxon-name>.</p><p>Importantly, <italic><tp:taxon-name><tp:taxon-name-part taxon-name-part-type="genus" reg="Admetovis">Admetovis</tp:taxon-name-part></tp:taxon-name></italic> is the sole constituent of Godfrey’s Group 8 where adults do not emerge in early spring. Most species in the <tp:taxon-name><tp:taxon-name-part taxon-name-part-type="tribe">Orthosiini</tp:taxon-name-part></tp:taxon-name> emerge very early in the season, and some, such as <italic><tp:taxon-name><tp:taxon-name-part taxon-name-part-type="genus" reg="Orthosia">Orthosia</tp:taxon-name-part><tp:taxon-name-part taxon-name-part-type="species" reg="praeses">praeses</tp:taxon-name-part></tp:taxon-name></italic> (Grote) and <italic><tp:taxon-name><tp:taxon-name-part taxon-name-part-type="genus" reg="Egira">Egira</tp:taxon-name-part><tp:taxon-name-part taxon-name-part-type="species" reg="hiemalis">hiemalis</tp:taxon-name-part></tp:taxon-name></italic> (Grote), are the first non-overwintering moths to fly in late winter. While <italic><tp:taxon-name><tp:taxon-name-part taxon-name-part-type="genus" reg="Admetovis">A.</tp:taxon-name-part><tp:taxon-name-part taxon-name-part-type="species" reg="similaris">similaris</tp:taxon-name-part></tp:taxon-name></italic> can be found as <!--PageBreak-->early as February in the deserts of the Southwest, most <italic><tp:taxon-name><tp:taxon-name-part taxon-name-part-type="genus" reg="Admetovis">Admetovis</tp:taxon-name-part></tp:taxon-name></italic> differ from other orthosiines in that they fly later in the year from late spring through summer.</p><p>Finally, the male valves of <italic><tp:taxon-name><tp:taxon-name-part taxon-name-part-type="genus" reg="Admetovis">Admetovis</tp:taxon-name-part></tp:taxon-name></italic>, S-shaped with triangular cuculli, are more similar to those of most hadenine moths (e.g., as shown for European species in <xref ref-type="bibr" rid="B6">Hacker et al. 2002</xref>) than they are to orthosiines (shown similarly in <xref ref-type="bibr" rid="B17">Ronkay et al. 2001</xref>), as are the everted vesicae. Females of both tribes are rather simple in genital structure and as a result are not highly diagnostic.</p><p>The weight of evidence (barcodes, biology, and adult genitalia structure versus somewhat equivocal larva hypopharyngeal structure) suggests that <italic><tp:taxon-name><tp:taxon-name-part taxon-name-part-type="genus" reg="Admetovis">Admetovis</tp:taxon-name-part></tp:taxon-name></italic> is better classified in the <tp:taxon-name><tp:taxon-name-part taxon-name-part-type="tribe">Hadenini</tp:taxon-name-part></tp:taxon-name> rather than the <tp:taxon-name><tp:taxon-name-part taxon-name-part-type="tribe">Orthosiini</tp:taxon-name-part></tp:taxon-name>. A definitive phylogeny of the <tp:taxon-name><tp:taxon-name-part taxon-name-part-type="subfamily">Noctuinae</tp:taxon-name-part></tp:taxon-name> tribes, using multiple molecular and morphological markers, is still needed. As such, we recommend <italic><tp:taxon-name><tp:taxon-name-part taxon-name-part-type="genus" reg="Admetovis">Admetovis</tp:taxon-name-part></tp:taxon-name></italic> as a fertile subject for further investigation.</p></tp:treatment-sec><tp:treatment-sec sec-type="Key to species of Admetovis (adults)" id="SECID0EMCAE"><title>Key to species of <italic><tp:taxon-name><tp:taxon-name-part taxon-name-part-type="genus" reg="Admetovis">Admetovis</tp:taxon-name-part></tp:taxon-name></italic> (adults)</title><table-wrap content-type="key" position="anchor" orientation="portrait"><table id="TID0ERHAC" rules="all"><tbody><tr><td rowspan="1" colspan="1">1</td><td rowspan="1" colspan="1">Dorsal hindwing pure white except thin gray veins and terminal line in some specimens; male juxta smooth, lacking central spine; female corpus bursae with four signa of nearly equal lengths</td><td rowspan="1" colspan="1">
                    <bold><italic><tp:taxon-name>
                          <tp:taxon-name-part taxon-name-part-type="genus" reg="Admetovis">A.</tp:taxon-name-part>
                          <tp:taxon-name-part taxon-name-part-type="species" reg="similaris">similaris</tp:taxon-name-part>
                        </tp:taxon-name></italic></bold>
                  </td></tr><tr><td rowspan="1" colspan="1">–</td><td rowspan="1" colspan="1">Hindwing off-white with tan or light gray mottling to gray brown, but not white; male juxta with spine-like median projection; female bursa with three signa, lacking one on left</td><td rowspan="1" colspan="1">
                    <bold>2</bold>
                  </td></tr><tr><td rowspan="1" colspan="1">2</td><td rowspan="1" colspan="1">Hindwing outer margin slightly concave between veins M1 and M3; dorsal hindwing light, tan off-white with scattered gray scales; male abdominal segment III with fully-developed coremata with rod-like base; female genitalia with relatively short appendix and bulbous anterior corpus bursae (corpus bursae width : appendix bursae length &gt; 3.5)</td><td rowspan="1" colspan="1">
                    <bold><italic><tp:taxon-name>
                          <tp:taxon-name-part taxon-name-part-type="genus" reg="Admetovis">A.</tp:taxon-name-part>
                          <tp:taxon-name-part taxon-name-part-type="species" reg="oxymorus">oxymorus</tp:taxon-name-part>
                        </tp:taxon-name></italic></bold>
                  </td></tr><tr><td rowspan="1" colspan="1">–</td><td rowspan="1" colspan="1">Hindwing margin straight between veins M1 and M3; hindwing dark, brown gray; male abdominal segment III coremata vestigial, consisting of fine hairs (occasionally lost during genitalia preparation) without a rod; female genitalia with short appendix bursae and narrower corpus bursae (corpus bursae width : appendix bursae length &lt; 2.5)</td><td rowspan="1" colspan="1">
                    <bold><italic><tp:taxon-name>
                          <tp:taxon-name-part taxon-name-part-type="genus" reg="Admetovis">A.</tp:taxon-name-part>
                          <tp:taxon-name-part taxon-name-part-type="species" reg="icarus">icarus</tp:taxon-name-part>
                        </tp:taxon-name></italic></bold>
                  </td></tr></tbody></table></table-wrap></tp:treatment-sec><ref-list><ref id="B14"><mixed-citation xmlns:xlink="http://www.w3.org/1999/xlink" xlink:type="simple"><person-group><name name-style="western"><surname>McFarland</surname><given-names>N</given-names></name></person-group> (<year>1975</year>) <article-title>Larval foodplant records for 106 species of North American moths.</article-title><source>Journal of the Lepidopterists’ Society</source><volume>29</volume>: <fpage>112</fpage>–<lpage>125</lpage>.</mixed-citation></ref><ref id="B7"><mixed-citation xmlns:xlink="http://www.w3.org/1999/xlink" xlink:type="simple"><person-group><name name-style="western"><surname>Hampson</surname><given-names>GF</given-names></name></person-group> (<year>1905</year>) <source><tp:taxon-name><tp:taxon-name-part taxon-name-part-type="subfamily">Hadeninae</tp:taxon-name-part></tp:taxon-name>. Catalogue of the Phalaenae <tp:taxon-name><tp:taxon-name-part taxon-name-part-type="order">Lepidoptera</tp:taxon-name-part></tp:taxon-name> in the British Museum. Volume 5.</source><publisher-name>Taylor and Francis</publisher-name>, <publisher-loc>London</publisher-loc>, <size units="page">634 pp</size>.</mixed-citation></ref><ref id="B13"><mixed-citation xmlns:xlink="http://www.w3.org/1999/xlink" xlink:type="simple"><person-group><name name-style="western"><surname>McDunnough</surname><given-names>JH</given-names></name></person-group> (<year>1938</year>) Check list of the <tp:taxon-name><tp:taxon-name-part taxon-name-part-type="order">Lepidoptera</tp:taxon-name-part></tp:taxon-name> of Canada and the United States of America. Part 1. Macrolepidoptera. Memoirs of the Southern California Academy of Sciences, 275 pp. <ext-link xlink:type="simple" ext-link-type="doi" xlink:href="10.5962/bhl.title.146941">https://doi.org/10.5962/bhl.title.146941</ext-link></mixed-citation></ref><ref id="B10"><mixed-citation xmlns:xlink="http://www.w3.org/1999/xlink" xlink:type="simple"><person-group><name name-style="western"><surname>Hodges</surname><given-names>RW et al.</given-names></name></person-group> (<year>1982</year>) <source>Check List of the <tp:taxon-name><tp:taxon-name-part taxon-name-part-type="order">Lepidoptera</tp:taxon-name-part></tp:taxon-name> of America north of Mexico.</source><publisher-name>Classey EW</publisher-name>, <publisher-loc>London</publisher-loc>, <size units="page">284 pp</size>.</mixed-citation></ref><ref id="B12"><mixed-citation xmlns:xlink="http://www.w3.org/1999/xlink" xlink:type="simple"><person-group><name name-style="western"><surname>Lafontaine</surname><given-names>JD</given-names></name><name name-style="western"><surname>Schmidt</surname><given-names>BC</given-names></name></person-group> (<year>2010</year>) <article-title>Annotated check list of the <tp:taxon-name><tp:taxon-name-part taxon-name-part-type="superfamily">Noctuoidea</tp:taxon-name-part></tp:taxon-name> (<tp:taxon-name><tp:taxon-name-part taxon-name-part-type="class">Insecta</tp:taxon-name-part></tp:taxon-name>, <tp:taxon-name><tp:taxon-name-part taxon-name-part-type="order">Lepidoptera</tp:taxon-name-part></tp:taxon-name>) of North America north of Mexico.</article-title><source>ZooKeys</source><volume>40</volume>: <fpage>1</fpage>–<lpage>239</lpage>. <ext-link xlink:type="simple" ext-link-type="doi" xlink:href="10.3897/zookeys.40.414">https://doi.org/10.3897/zookeys.40.414</ext-link></mixed-citation></ref><ref id="B3"><mixed-citation xmlns:xlink="http://www.w3.org/1999/xlink" xlink:type="simple"><person-group><name name-style="western"><surname>Fibiger</surname><given-names>M</given-names></name><name name-style="western"><surname>Lafontaine</surname><given-names>JD</given-names></name></person-group> (<year>2005</year>) <article-title>A review of the higher classification of the <tp:taxon-name><tp:taxon-name-part taxon-name-part-type="superfamily">Noctuoidea</tp:taxon-name-part></tp:taxon-name> (<tp:taxon-name><tp:taxon-name-part taxon-name-part-type="order">Lepidoptera</tp:taxon-name-part></tp:taxon-name>) – with special reference to the Holarctic fauna.</article-title><source>Esperiana</source><volume>11</volume>: <fpage>7</fpage>–<lpage>92</lpage>.</mixed-citation></ref><ref id="B18"><mixed-citation xmlns:xlink="http://www.w3.org/1999/xlink" xlink:type="simple"><person-group><name name-style="western"><surname>Zahiri</surname><given-names>R</given-names></name><name name-style="western"><surname>Lafontaine</surname><given-names>JD</given-names></name><name name-style="western"><surname>Schmidt</surname><given-names>BC</given-names></name><name name-style="western"><surname>Zakharov</surname><given-names>EV</given-names></name><name name-style="western"><surname>Hebert</surname><given-names>PD</given-names></name></person-group> (<year>2017</year>) Probing planetary biodiversity with DNA barcodes: The <tp:taxon-name><tp:taxon-name-part taxon-name-part-type="superfamily">Noctuoidea</tp:taxon-name-part></tp:taxon-name> of North America. PLoS ONE 12(6): e0178548. <ext-link xlink:type="simple" ext-link-type="doi" xlink:href="10.1371/journal.pone.0178548">https://doi.org/10.1371/journal.pone.0178548</ext-link></mixed-citation></ref><ref id="B4"><mixed-citation xmlns:xlink="http://www.w3.org/1999/xlink" xlink:type="simple"><person-group><name name-style="western"><surname>Godfrey</surname><given-names>GL</given-names></name></person-group> (<year>1972</year>) <article-title>A review and reclassification of larvae of the subfamily <tp:taxon-name><tp:taxon-name-part taxon-name-part-type="subfamily">Hadeninae</tp:taxon-name-part></tp:taxon-name> (<tp:taxon-name><tp:taxon-name-part taxon-name-part-type="order">Lepidoptera</tp:taxon-name-part></tp:taxon-name>, <tp:taxon-name><tp:taxon-name-part taxon-name-part-type="family">Noctuidae</tp:taxon-name-part></tp:taxon-name>) of America north of Mexico.</article-title><source>United States Department of Agriculture, Technical Bulletin</source><volume>1450</volume>: <fpage>1</fpage>–<lpage>265</lpage>.</mixed-citation></ref><ref id="B6"><mixed-citation xmlns:xlink="http://www.w3.org/1999/xlink" xlink:type="simple"><person-group><name name-style="western"><surname>Hacker</surname><given-names>H</given-names></name><name name-style="western"><surname>Ronkay</surname><given-names>L</given-names></name><name name-style="western"><surname>Hreblay</surname><given-names>M</given-names></name></person-group> (<year>2002</year>) <source><tp:taxon-name><tp:taxon-name-part taxon-name-part-type="subfamily">Hadeninae</tp:taxon-name-part></tp:taxon-name> I. <tp:taxon-name><tp:taxon-name-part taxon-name-part-type="family">Noctuidae</tp:taxon-name-part></tp:taxon-name> Europaeae, volume 4.</source><publisher-name>Entomological Press</publisher-name>, <publisher-loc>Sorø</publisher-loc>, <size units="page">419 pp</size>.</mixed-citation></ref><ref id="B17"><mixed-citation xmlns:xlink="http://www.w3.org/1999/xlink" xlink:type="simple"><person-group><name name-style="western"><surname>Ronkay</surname><given-names>L</given-names></name><name name-style="western"><surname>Yela</surname><given-names>JL</given-names></name><name name-style="western"><surname>Hreblay</surname><given-names>M</given-names></name></person-group> (<year>2001</year>) <source><tp:taxon-name><tp:taxon-name-part taxon-name-part-type="subfamily">Hadeninae</tp:taxon-name-part></tp:taxon-name> II. <tp:taxon-name><tp:taxon-name-part taxon-name-part-type="family">Noctuidae</tp:taxon-name-part></tp:taxon-name> Europaeae, volume 5.</source><publisher-name>Entomological Press</publisher-name>, <publisher-loc>Sorø</publisher-loc>, <size units="page">452 pp</size>.</mixed-citation></ref></ref-list></tp:taxon-treatment>
