# Supplementary material for: A revision of Admetovis Grote, with the description of a new species from western North America (Noctuidae, Noctuinae, Hadenini)
Source: Zookeys. 2018 Oct 8;(788):167–81. doi: 10.3897/zookeys.788.26480 (PMC6189219; doi:10.3897/zookeys.788.26480)
Supplement: XML Treatment for Admetovis oxymorus [file zookeys.788.26480-treatment3.xml]

<!DOCTYPE tp:taxon-treatment
  PUBLIC "-//TaxonX//DTD Taxonomic Treatment Publishing DTD v0 20100105//EN" "tax-treatment-NSO.dtd">
<tp:taxon-treatment xmlns:tp="http://www.plazi.org/taxpub"><tp:treatment-meta><kwd-group><label>Taxon classification</label><kwd><named-content xmlns:xlink="http://www.w3.org/1999/xlink" content-type="kingdom">Animalia</named-content></kwd><kwd><named-content xmlns:xlink="http://www.w3.org/1999/xlink" content-type="order">Lepidoptera</named-content></kwd><kwd><named-content xmlns:xlink="http://www.w3.org/1999/xlink" content-type="family">Noctuidae</named-content></kwd></kwd-group><mixed-citation publication-type="journal"><person-group><name><surname>Crabo</surname><given-names>Lars G.</given-names></name><name><surname>Schmidt</surname><given-names>B. Christian</given-names></name></person-group><article-title>A revision of <italic><tp:taxon-name><tp:taxon-name-part taxon-name-part-type="genus" reg="Admetovis">Admetovis</tp:taxon-name-part></tp:taxon-name></italic> Grote, with the description of a new species from western North America (<tp:taxon-name><tp:taxon-name-part taxon-name-part-type="family">Noctuidae</tp:taxon-name-part></tp:taxon-name>, <tp:taxon-name><tp:taxon-name-part taxon-name-part-type="subfamily">Noctuinae</tp:taxon-name-part></tp:taxon-name>, <tp:taxon-name><tp:taxon-name-part taxon-name-part-type="tribe">Hadenini</tp:taxon-name-part></tp:taxon-name>)</article-title><source>Zookeys</source><day>8</day><month>10</month><year>2018</year><volume>2018</volume><issue>788</issue><fpage>167</fpage><lpage>181</lpage><pub-id pub-id-type="doi">10.3897/zookeys.788.26480</pub-id></mixed-citation></tp:treatment-meta><tp:nomenclature><tp:taxon-name>
              <tp:taxon-name-part taxon-name-part-type="genus" reg="Admetovis">Admetovis</tp:taxon-name-part>
              <tp:taxon-name-part taxon-name-part-type="species" reg="oxymorus">oxymorus</tp:taxon-name-part>
            </tp:taxon-name><tp:taxon-authority>Grote, 1873</tp:taxon-authority><xref ref-type="fig" rid="F1">Figs 3</xref><xref ref-type="fig" rid="F1">, 4</xref><xref ref-type="fig" rid="F2">, 9</xref><xref ref-type="fig" rid="F2">, 10</xref><xref ref-type="fig" rid="F3">, 14</xref><xref ref-type="fig" rid="F4">, 16</xref><!--PageBreak--><tp:nomenclature-citation-list><tp:nomenclature-citation><tp:taxon-name>
                  <tp:taxon-name-part taxon-name-part-type="genus" reg="Admetovis">Admetovis</tp:taxon-name-part>
                  <tp:taxon-name-part taxon-name-part-type="species" reg="oxymorus">oxymorus</tp:taxon-name-part>
                </tp:taxon-name><comment>Grote, 1873: 133.</comment></tp:nomenclature-citation></tp:nomenclature-citation-list></tp:nomenclature><tp:treatment-sec sec-type="type material" id="SECID0EE2AE"><title>Type material.</title><p><italic><tp:taxon-name><tp:taxon-name-part taxon-name-part-type="genus" reg="Admetovis">Admetovis</tp:taxon-name-part><tp:taxon-name-part taxon-name-part-type="species" reg="oxymorus">oxymorus</tp:taxon-name-part></tp:taxon-name></italic> was described from two syntypes, one each from Sierra Nevada and Rocky Mountains (<xref ref-type="bibr" rid="B5">Grote 1873</xref>), with an illustration of the California type on plate 4, figure 5. The depicted California female is clearly identifiable as the species that is widespread along the West Coast, an important distinction since based on current known distributions the other type specimen from the Rocky Mountains is most likely <italic><tp:taxon-name><tp:taxon-name-part taxon-name-part-type="genus" reg="Admetovis">A.</tp:taxon-name-part><tp:taxon-name-part taxon-name-part-type="species" reg="icarus">icarus</tp:taxon-name-part></tp:taxon-name></italic>.</p><p>We found neither type specimen in major collections known to contain Grote type specimens, including <named-content xmlns:xlink="http://www.w3.org/1999/xlink" content-type="dwc:institutional_code" xlink:type="simple">AMNH</named-content> and <named-content xmlns:xlink="http://www.w3.org/1999/xlink" content-type="dwc:institutional_code" xlink:type="simple">NHML</named-content>, and both specimens are most likely lost. This conclusion is supported by the fact that <xref ref-type="bibr" rid="B15">Poole (1989)</xref>, in the Lepidopterorum Catalogus series, appears to not have examined the syntypes or known their whereabouts. He lists the type material noncommittally as “Type(s)” and cites “<named-content xmlns:xlink="http://www.w3.org/1999/xlink" content-type="dwc:institutional_code" xlink:type="simple">AMNH</named-content> London [<italic>sic</italic>]” as the repository collection. In order to fix the identity of the name, we hereby designate a female specimen in the <named-content xmlns:xlink="http://www.w3.org/1999/xlink" content-type="dwc:institutional_code" xlink:type="simple">CNC</named-content> labeled “CA, Sierra Co., 2 mi. E. Bassetts, 5300’ [1615 m], Hwy. 49, SNFC-SF State U., 4–7.Jul.2007, P. A. and E. Opler” as <bold>Neotype</bold> with a red label designating it as such.</p></tp:treatment-sec><tp:treatment-sec sec-type="diagnosis" id="SECID0EC4AE"><title>Diagnosis.</title><p>This species and <italic><tp:taxon-name><tp:taxon-name-part taxon-name-part-type="genus" reg="Admetovis">A.</tp:taxon-name-part><tp:taxon-name-part taxon-name-part-type="species" reg="icarus">icarus</tp:taxon-name-part></tp:taxon-name></italic> have dorsal hindwings with gray or tan ground color and are distinguished easily from <italic><tp:taxon-name><tp:taxon-name-part taxon-name-part-type="genus" reg="Admetovis">A.</tp:taxon-name-part><tp:taxon-name-part taxon-name-part-type="species" reg="similaris">similaris</tp:taxon-name-part></tp:taxon-name></italic> that has a pure white hindwing with white or thin gray veins. <italic><tp:taxon-name><tp:taxon-name-part taxon-name-part-type="genus" reg="Admetovis">Admetovis</tp:taxon-name-part><tp:taxon-name-part taxon-name-part-type="species" reg="oxymorus">oxymorus</tp:taxon-name-part></tp:taxon-name></italic> is best distinguished from <italic><tp:taxon-name><tp:taxon-name-part taxon-name-part-type="genus" reg="Admetovis">A.</tp:taxon-name-part><tp:taxon-name-part taxon-name-part-type="species" reg="icarus">icarus</tp:taxon-name-part></tp:taxon-name></italic> by the shape of the hindwing. The margin between veins M1 and M3 is slightly concave in <italic><tp:taxon-name><tp:taxon-name-part taxon-name-part-type="genus" reg="Admetovis">A.</tp:taxon-name-part><tp:taxon-name-part taxon-name-part-type="species" reg="oxymorus">oxymorus</tp:taxon-name-part></tp:taxon-name></italic> but straight in <italic><tp:taxon-name><tp:taxon-name-part taxon-name-part-type="genus" reg="Admetovis">A.</tp:taxon-name-part><tp:taxon-name-part taxon-name-part-type="species" reg="icarus">icarus</tp:taxon-name-part></tp:taxon-name></italic>.</p><p><italic><tp:taxon-name><tp:taxon-name-part taxon-name-part-type="genus" reg="Admetovis">Admetovis</tp:taxon-name-part><tp:taxon-name-part taxon-name-part-type="species" reg="oxymorus">oxymorus</tp:taxon-name-part></tp:taxon-name></italic> is the only species in the genus with fully developed male coremata; the coremata of the others are either vestigial or absent completely. The cucullus of the male valve of <italic><tp:taxon-name><tp:taxon-name-part taxon-name-part-type="genus" reg="Admetovis">A.</tp:taxon-name-part><tp:taxon-name-part taxon-name-part-type="species" reg="oxymorus">oxymorus</tp:taxon-name-part></tp:taxon-name></italic> is broadest in the genus, more than 2 × width <!--PageBreak-->of the adjacent neck versus less than 2 × in the other species. The relative sizes can be observed by brushing the scales from the end of the abdomen. Females of <italic><tp:taxon-name><tp:taxon-name-part taxon-name-part-type="genus" reg="Admetovis">A.</tp:taxon-name-part><tp:taxon-name-part taxon-name-part-type="species" reg="oxymorus">oxymorus</tp:taxon-name-part></tp:taxon-name></italic> have a bulbous anterior corpus bursae bearing three signa. Those of the other species <!--PageBreak-->either have four signa (<italic><tp:taxon-name><tp:taxon-name-part taxon-name-part-type="genus" reg="Admetovis">A.</tp:taxon-name-part><tp:taxon-name-part taxon-name-part-type="species" reg="similaris">similaris</tp:taxon-name-part></tp:taxon-name></italic>) or a smaller anterior bursa (<italic><tp:taxon-name><tp:taxon-name-part taxon-name-part-type="genus" reg="Admetovis">A.</tp:taxon-name-part><tp:taxon-name-part taxon-name-part-type="species" reg="icarus">icarus</tp:taxon-name-part></tp:taxon-name></italic>) as quantified in the Key to species.</p><p>The barcode of <italic><tp:taxon-name><tp:taxon-name-part taxon-name-part-type="genus" reg="Admetovis">A.</tp:taxon-name-part><tp:taxon-name-part taxon-name-part-type="species" reg="oxymorus">oxymorus</tp:taxon-name-part></tp:taxon-name></italic> (<ext-link xmlns:xlink="http://www.w3.org/1999/xlink" ext-link-type="uri" xlink:href="http://www.boldsystems.org/index.php/Public_BarcodeCluster?clusteruri=BOLD:AAD7455" xlink:type="simple">BOLD:AAD7455</ext-link>) differs from those of the other <italic><tp:taxon-name><tp:taxon-name-part taxon-name-part-type="genus" reg="Admetovis">Admetovis</tp:taxon-name-part></tp:taxon-name></italic> species by slightly more than 3.5 %. Intraspecies variation within <italic><tp:taxon-name><tp:taxon-name-part taxon-name-part-type="genus" reg="Admetovis">A.</tp:taxon-name-part><tp:taxon-name-part taxon-name-part-type="species" reg="oxymorus">oxymorus</tp:taxon-name-part></tp:taxon-name></italic> is approximately 0.2 % (<italic>n</italic> = 7; British Columbia, California, Oregon).</p></tp:treatment-sec><tp:treatment-sec sec-type="distribution" id="SECID0EOCAG"><title>Distribution and ecology.</title><p><italic><tp:taxon-name><tp:taxon-name-part taxon-name-part-type="genus" reg="Admetovis">Admetovis</tp:taxon-name-part><tp:taxon-name-part taxon-name-part-type="species" reg="oxymorus">oxymorus</tp:taxon-name-part></tp:taxon-name></italic> occurs in the American West between the Rocky Mountains and Pacific Coast, as far north as extreme southern British Columbia. Most records are from the western part of this area, where it occurs throughout much of California, Oregon and Washington. The range is limited to Idaho and immediate vicinity in the Rocky Mountains.</p><p><italic><tp:taxon-name><tp:taxon-name-part taxon-name-part-type="genus" reg="Admetovis">Admetovis</tp:taxon-name-part><tp:taxon-name-part taxon-name-part-type="species" reg="oxymorus">oxymorus</tp:taxon-name-part></tp:taxon-name></italic> is most commonly collected in hilly or mountainous areas with at least some trees, and occurs in a variety of habitats from riparian areas in steppe to near timberline.</p><p>Adults of <italic><tp:taxon-name><tp:taxon-name-part taxon-name-part-type="genus" reg="Admetovis">A.</tp:taxon-name-part><tp:taxon-name-part taxon-name-part-type="species" reg="oxymorus">oxymorus</tp:taxon-name-part></tp:taxon-name></italic> have been collected from late May until early August, with most records from mid-June through July. High-elevation populations fly latest, often in late July or August. It is nocturnal and comes to light.</p><p><italic><tp:taxon-name><tp:taxon-name-part taxon-name-part-type="genus" reg="Admetovis">Admetovis</tp:taxon-name-part><tp:taxon-name-part taxon-name-part-type="species" reg="oxymorus">oxymorus</tp:taxon-name-part></tp:taxon-name></italic> is the only species in the genus for which the early stages are known. Reared larvae from southern California accepted elderberry (<italic><tp:taxon-name><tp:taxon-name-part taxon-name-part-type="genus" reg="Sambucus">Sambucus</tp:taxon-name-part><tp:taxon-name-part taxon-name-part-type="species" reg="mexicanus">mexicanus</tp:taxon-name-part></tp:taxon-name></italic> Presl.) in captivity (<xref ref-type="bibr" rid="B14">McFarland 1975</xref>). <xref ref-type="bibr" rid="B4">Godfrey (1972)</xref> illustrated the head and hypopharyngeal complex of the mature larva.</p></tp:treatment-sec><tp:treatment-sec sec-type="discussion" id="SECID0EZEAG"><title>Discussion.</title><p>This species has until now been confused with <italic><tp:taxon-name><tp:taxon-name-part taxon-name-part-type="genus" reg="Admetovis">A.</tp:taxon-name-part><tp:taxon-name-part taxon-name-part-type="species" reg="icarus">icarus</tp:taxon-name-part></tp:taxon-name></italic>. Prior records of <italic><tp:taxon-name><tp:taxon-name-part taxon-name-part-type="genus" reg="Admetovis">A.</tp:taxon-name-part><tp:taxon-name-part taxon-name-part-type="species" reg="oxymorus">oxymorus</tp:taxon-name-part></tp:taxon-name></italic> from Utah and Colorado are referable to <italic><tp:taxon-name><tp:taxon-name-part taxon-name-part-type="genus" reg="Admetovis">A.</tp:taxon-name-part><tp:taxon-name-part taxon-name-part-type="species" reg="icarus">icarus</tp:taxon-name-part></tp:taxon-name></italic>.</p></tp:treatment-sec><tp:treatment-sec><!--Section generated to contain objects referenced in tp:taxon-treatment.--><fig id="F1" position="float" orientation="portrait"><label>Figures 1–6.</label><caption><p><italic><tp:taxon-name><tp:taxon-name-part taxon-name-part-type="genus" reg="Admetovis">Admetovis</tp:taxon-name-part></tp:taxon-name></italic> adults. <bold>1</bold><italic><tp:taxon-name><tp:taxon-name-part taxon-name-part-type="genus" reg="Admetovis">A.</tp:taxon-name-part><tp:taxon-name-part taxon-name-part-type="species" reg="icarus">icarus</tp:taxon-name-part></tp:taxon-name></italic>, Holotype male, USA, Colorado, Boulder County, Nederland <bold>2</bold><italic><tp:taxon-name><tp:taxon-name-part taxon-name-part-type="genus" reg="Admetovis">A.</tp:taxon-name-part><tp:taxon-name-part taxon-name-part-type="species" reg="icarus">icarus</tp:taxon-name-part></tp:taxon-name></italic>, female, Canada, British Columbia, Apex Mountain <bold>3</bold><italic><tp:taxon-name><tp:taxon-name-part taxon-name-part-type="genus" reg="Admetovis">A.</tp:taxon-name-part><tp:taxon-name-part taxon-name-part-type="species" reg="oxymorus">oxymorus</tp:taxon-name-part></tp:taxon-name></italic>, male, USA, Oregon, Lane County, Frissell Point <bold>4</bold><italic><tp:taxon-name><tp:taxon-name-part taxon-name-part-type="genus" reg="Admetovis">A.</tp:taxon-name-part><tp:taxon-name-part taxon-name-part-type="species" reg="oxymorus">oxymorus</tp:taxon-name-part></tp:taxon-name></italic>, Neotype female, USA, California, Sierra County, Bassetts <bold>5</bold><italic><tp:taxon-name><tp:taxon-name-part taxon-name-part-type="genus" reg="Admetovis">A.</tp:taxon-name-part><tp:taxon-name-part taxon-name-part-type="species" reg="similaris">similaris</tp:taxon-name-part></tp:taxon-name></italic>, male, Washington, Kittitas County, Umtanum Creek/Durr Road <bold>6</bold><italic><tp:taxon-name><tp:taxon-name-part taxon-name-part-type="genus" reg="Admetovis">A.</tp:taxon-name-part><tp:taxon-name-part taxon-name-part-type="species" reg="similaris">similaris</tp:taxon-name-part></tp:taxon-name></italic>, female, USA, Washington, Walla Walla County, Walla Walla.</p></caption><graphic xmlns:xlink="http://www.w3.org/1999/xlink" xlink:href="zookeys-788-167-g001.jpg" position="float" orientation="portrait" xlink:type="simple" id="oo_233453.jpg"/></fig><fig id="F2" position="float" orientation="portrait"><label>Figures 7–12.</label><caption><p><italic><tp:taxon-name><tp:taxon-name-part taxon-name-part-type="genus" reg="Admetovis">Admetovis</tp:taxon-name-part></tp:taxon-name></italic> male genitalia. <bold>7</bold><italic><tp:taxon-name><tp:taxon-name-part taxon-name-part-type="genus" reg="Admetovis">A.</tp:taxon-name-part><tp:taxon-name-part taxon-name-part-type="species" reg="icarus">icarus</tp:taxon-name-part></tp:taxon-name></italic>, valve<italic>s</italic><bold>8</bold><italic><tp:taxon-name><tp:taxon-name-part taxon-name-part-type="genus" reg="Admetovis">A.</tp:taxon-name-part><tp:taxon-name-part taxon-name-part-type="species" reg="icarus">icarus</tp:taxon-name-part></tp:taxon-name></italic>, phallus with everted vesica <bold>9</bold><italic><tp:taxon-name><tp:taxon-name-part taxon-name-part-type="genus" reg="Admetovis">A.</tp:taxon-name-part><tp:taxon-name-part taxon-name-part-type="species" reg="oxymorus">oxymorus</tp:taxon-name-part></tp:taxon-name></italic>, valves <bold>10</bold><italic><tp:taxon-name><tp:taxon-name-part taxon-name-part-type="genus" reg="Admetovis">A.</tp:taxon-name-part><tp:taxon-name-part taxon-name-part-type="species" reg="oxymorus">oxymorus</tp:taxon-name-part></tp:taxon-name></italic>, phallus with everted vesica <bold>11</bold><italic><tp:taxon-name><tp:taxon-name-part taxon-name-part-type="genus" reg="Admetovis">A.</tp:taxon-name-part><tp:taxon-name-part taxon-name-part-type="species" reg="similaris">similaris</tp:taxon-name-part></tp:taxon-name></italic>, valves <bold>12</bold><italic><tp:taxon-name><tp:taxon-name-part taxon-name-part-type="genus" reg="Admetovis">A.</tp:taxon-name-part><tp:taxon-name-part taxon-name-part-type="species" reg="similaris">similaris</tp:taxon-name-part></tp:taxon-name></italic>, phallus with everted vesica.</p></caption><graphic xmlns:xlink="http://www.w3.org/1999/xlink" xlink:href="zookeys-788-167-g002.jpg" position="float" orientation="portrait" xlink:type="simple" id="oo_233455.jpg"/></fig><fig id="F3" position="float" orientation="portrait"><label>Figures 13–15.</label><caption><p><italic><tp:taxon-name><tp:taxon-name-part taxon-name-part-type="genus" reg="Admetovis">Admetovis</tp:taxon-name-part></tp:taxon-name></italic> female genitalia. <bold>13</bold><italic><tp:taxon-name><tp:taxon-name-part taxon-name-part-type="genus" reg="Admetovis">A.</tp:taxon-name-part><tp:taxon-name-part taxon-name-part-type="species" reg="icarus">icarus</tp:taxon-name-part></tp:taxon-name></italic><bold>14</bold><italic><tp:taxon-name><tp:taxon-name-part taxon-name-part-type="genus" reg="Admetovis">A.</tp:taxon-name-part><tp:taxon-name-part taxon-name-part-type="species" reg="oxymorus">oxymorus</tp:taxon-name-part></tp:taxon-name></italic><bold>15</bold><italic><tp:taxon-name><tp:taxon-name-part taxon-name-part-type="genus" reg="Admetovis">A.</tp:taxon-name-part><tp:taxon-name-part taxon-name-part-type="species" reg="similaris">similaris</tp:taxon-name-part></tp:taxon-name></italic>.</p></caption><graphic xmlns:xlink="http://www.w3.org/1999/xlink" xlink:href="zookeys-788-167-g003.jpg" position="float" orientation="portrait" xlink:type="simple" id="oo_233456.jpg"/></fig><fig id="F4" position="float" orientation="portrait"><label>Figures 16–17.</label><caption><p>Distribution of examined material of <italic><tp:taxon-name><tp:taxon-name-part taxon-name-part-type="genus" reg="Admetovis">Admetovis</tp:taxon-name-part></tp:taxon-name></italic> in western North America <bold>16</bold><italic><tp:taxon-name><tp:taxon-name-part taxon-name-part-type="genus" reg="Admetovis">A.</tp:taxon-name-part><tp:taxon-name-part taxon-name-part-type="species" reg="icarus">icarus</tp:taxon-name-part></tp:taxon-name></italic> (red) and <italic><tp:taxon-name><tp:taxon-name-part taxon-name-part-type="genus" reg="Admetovis">A.</tp:taxon-name-part><tp:taxon-name-part taxon-name-part-type="species" reg="oxymorus">oxymorus</tp:taxon-name-part></tp:taxon-name></italic> (black) <bold>17</bold><italic><tp:taxon-name><tp:taxon-name-part taxon-name-part-type="genus" reg="Admetovis">A.</tp:taxon-name-part><tp:taxon-name-part taxon-name-part-type="species" reg="similaris">similaris</tp:taxon-name-part></tp:taxon-name></italic>.</p></caption><graphic xmlns:xlink="http://www.w3.org/1999/xlink" xlink:href="zookeys-788-167-g004.jpg" position="float" orientation="portrait" xlink:type="simple" id="oo_233457.jpg"/></fig></tp:treatment-sec><ref-list><ref id="B5"><mixed-citation xmlns:xlink="http://www.w3.org/1999/xlink" xlink:type="simple"><person-group><name name-style="western"><surname>Grote</surname><given-names>AR</given-names></name></person-group> (<year>1873</year>) <article-title>Descriptions of <tp:taxon-name><tp:taxon-name-part taxon-name-part-type="family">Noctuidae</tp:taxon-name-part></tp:taxon-name> principally from California.</article-title><source>Bulletin of the Buffalo Society of Natural Sciences</source><volume>1</volume>: <fpage>129</fpage>–<lpage>155</lpage>.</mixed-citation></ref><ref id="B15"><mixed-citation xmlns:xlink="http://www.w3.org/1999/xlink" xlink:type="simple"><person-group><name name-style="western"><surname>Poole</surname><given-names>RW</given-names></name></person-group> (<year>1989</year>) <source>Lepidopterorum Catalogus (New Series). Fascicle 118 <tp:taxon-name><tp:taxon-name-part taxon-name-part-type="family">Noctuidae</tp:taxon-name-part></tp:taxon-name>, Parts 1–3.</source><publisher-name>EJ Brill</publisher-name>, <publisher-loc>New York</publisher-loc>, <size units="page">1314 pp</size>.</mixed-citation></ref><ref id="B14"><mixed-citation xmlns:xlink="http://www.w3.org/1999/xlink" xlink:type="simple"><person-group><name name-style="western"><surname>McFarland</surname><given-names>N</given-names></name></person-group> (<year>1975</year>) <article-title>Larval foodplant records for 106 species of North American moths.</article-title><source>Journal of the Lepidopterists’ Society</source><volume>29</volume>: <fpage>112</fpage>–<lpage>125</lpage>.</mixed-citation></ref><ref id="B4"><mixed-citation xmlns:xlink="http://www.w3.org/1999/xlink" xlink:type="simple"><person-group><name name-style="western"><surname>Godfrey</surname><given-names>GL</given-names></name></person-group> (<year>1972</year>) <article-title>A review and reclassification of larvae of the subfamily <tp:taxon-name><tp:taxon-name-part taxon-name-part-type="subfamily">Hadeninae</tp:taxon-name-part></tp:taxon-name> (<tp:taxon-name><tp:taxon-name-part taxon-name-part-type="order">Lepidoptera</tp:taxon-name-part></tp:taxon-name>, <tp:taxon-name><tp:taxon-name-part taxon-name-part-type="family">Noctuidae</tp:taxon-name-part></tp:taxon-name>) of America north of Mexico.</article-title><source>United States Department of Agriculture, Technical Bulletin</source><volume>1450</volume>: <fpage>1</fpage>–<lpage>265</lpage>.</mixed-citation></ref></ref-list></tp:taxon-treatment>
