# Supplementary material for: A revision of Admetovis Grote, with the description of a new species from western North America (Noctuidae, Noctuinae, Hadenini)
Source: Zookeys. 2018 Oct 8;(788):167–81. doi: 10.3897/zookeys.788.26480 (PMC6189219; doi:10.3897/zookeys.788.26480)
Supplement: XML Treatment for Admetovis similaris [file zookeys.788.26480-treatment4.xml]

<!DOCTYPE tp:taxon-treatment
  PUBLIC "-//TaxonX//DTD Taxonomic Treatment Publishing DTD v0 20100105//EN" "tax-treatment-NSO.dtd">
<tp:taxon-treatment xmlns:tp="http://www.plazi.org/taxpub"><tp:treatment-meta><kwd-group><label>Taxon classification</label><kwd><named-content xmlns:xlink="http://www.w3.org/1999/xlink" content-type="kingdom">Animalia</named-content></kwd><kwd><named-content xmlns:xlink="http://www.w3.org/1999/xlink" content-type="order">Lepidoptera</named-content></kwd><kwd><named-content xmlns:xlink="http://www.w3.org/1999/xlink" content-type="family">Noctuidae</named-content></kwd></kwd-group><mixed-citation publication-type="journal"><person-group><name><surname>Crabo</surname><given-names>Lars G.</given-names></name><name><surname>Schmidt</surname><given-names>B. Christian</given-names></name></person-group><article-title>A revision of <italic><tp:taxon-name><tp:taxon-name-part taxon-name-part-type="genus" reg="Admetovis">Admetovis</tp:taxon-name-part></tp:taxon-name></italic> Grote, with the description of a new species from western North America (<tp:taxon-name><tp:taxon-name-part taxon-name-part-type="family">Noctuidae</tp:taxon-name-part></tp:taxon-name>, <tp:taxon-name><tp:taxon-name-part taxon-name-part-type="subfamily">Noctuinae</tp:taxon-name-part></tp:taxon-name>, <tp:taxon-name><tp:taxon-name-part taxon-name-part-type="tribe">Hadenini</tp:taxon-name-part></tp:taxon-name>)</article-title><source>Zookeys</source><day>8</day><month>10</month><year>2018</year><volume>2018</volume><issue>788</issue><fpage>167</fpage><lpage>181</lpage><pub-id pub-id-type="doi">10.3897/zookeys.788.26480</pub-id></mixed-citation></tp:treatment-meta><tp:nomenclature><tp:taxon-name>
              <tp:taxon-name-part taxon-name-part-type="genus" reg="Admetovis">Admetovis</tp:taxon-name-part>
              <tp:taxon-name-part taxon-name-part-type="species" reg="similaris">similaris</tp:taxon-name-part>
            </tp:taxon-name><tp:taxon-authority>Barnes, 1904</tp:taxon-authority><xref ref-type="fig" rid="F1">Figs 5</xref><xref ref-type="fig" rid="F1">, 6</xref><xref ref-type="fig" rid="F2">, 11</xref><xref ref-type="fig" rid="F3">, 13</xref><xref ref-type="fig" rid="F3">, 15</xref><xref ref-type="fig" rid="F4">, 17</xref><tp:nomenclature-citation-list><tp:nomenclature-citation><tp:taxon-name>
                  <tp:taxon-name-part taxon-name-part-type="genus" reg="Admetovis">Admetovis</tp:taxon-name-part>
                  <tp:taxon-name-part taxon-name-part-type="species" reg="similis">similis</tp:taxon-name-part>
                </tp:taxon-name><comment>Barnes, in <xref ref-type="bibr" rid="B2">Dyar 1903</xref>: 157. <italic>Nomen nudum</italic>.</comment></tp:nomenclature-citation><tp:nomenclature-citation><tp:taxon-name>
                  <tp:taxon-name-part taxon-name-part-type="genus" reg="Admetovis">Admetovis</tp:taxon-name-part>
                  <tp:taxon-name-part taxon-name-part-type="species" reg="similaris">similaris</tp:taxon-name-part>
                </tp:taxon-name><comment>Barnes, 1904: 200.</comment></tp:nomenclature-citation></tp:nomenclature-citation-list></tp:nomenclature><tp:treatment-sec sec-type="type material" id="SECID0E3IAG"><title>Type material.</title><p>Three male and three female syntypes from Southern California and Arizona are at NMNH. All are typical of the species indicating that lectotype designation is unnecessary.</p></tp:treatment-sec><tp:treatment-sec sec-type="diagnosis" id="SECID0EBJAG"><title>Diagnosis.</title><p><italic><tp:taxon-name><tp:taxon-name-part taxon-name-part-type="genus" reg="Admetovis">Admetovis</tp:taxon-name-part><tp:taxon-name-part taxon-name-part-type="species" reg="similaris">similaris</tp:taxon-name-part></tp:taxon-name></italic> is the easiest species in the genus to identify without examining structural characters. It is the only one in which the hindwing ground color is pure white.</p><p>Structurally, both sexes differ in several respects from those of the other two species. Males lack completely basal coremata, present to some degree in the other two. The juxta of <italic><tp:taxon-name><tp:taxon-name-part taxon-name-part-type="genus" reg="Admetovis">A.</tp:taxon-name-part><tp:taxon-name-part taxon-name-part-type="species" reg="similaris">similaris</tp:taxon-name-part></tp:taxon-name></italic> is smooth, lacking the median spine that is found in both other species. The left arm of the vesica bears the largest subapical diverticulum in the genus. Females have four signa on the corpus bursae, three in the other two species. The corpus bursae are similar otherwise to that of <italic><tp:taxon-name><tp:taxon-name-part taxon-name-part-type="genus" reg="Admetovis">A.</tp:taxon-name-part><tp:taxon-name-part taxon-name-part-type="species" reg="oxymorus">oxymorus</tp:taxon-name-part></tp:taxon-name></italic> in that the anterior end is bulbous, but the appendix bursae is more strongly curved in <italic><tp:taxon-name><tp:taxon-name-part taxon-name-part-type="genus" reg="Admetovis">A.</tp:taxon-name-part><tp:taxon-name-part taxon-name-part-type="species" reg="similaris">similaris</tp:taxon-name-part></tp:taxon-name></italic>.</p><!--PageBreak--><p>The barcode of <italic><tp:taxon-name><tp:taxon-name-part taxon-name-part-type="genus" reg="Admetovis">A.</tp:taxon-name-part><tp:taxon-name-part taxon-name-part-type="species" reg="similaris">similaris</tp:taxon-name-part></tp:taxon-name></italic> (<ext-link xmlns:xlink="http://www.w3.org/1999/xlink" ext-link-type="uri" xlink:href="http://www.boldsystems.org/index.php/Public_BarcodeCluster?clusteruri=BOLD:AAB7673" xlink:type="simple">BOLD:AAB7673</ext-link>) differs from both other <italic><tp:taxon-name><tp:taxon-name-part taxon-name-part-type="genus" reg="Admetovis">Admetovis</tp:taxon-name-part></tp:taxon-name></italic> species by at least 3.5 %. Intraspecies variation is less than 0.9 % (<italic>n</italic> = 19; Arizona, California, Washington).</p></tp:treatment-sec><tp:treatment-sec sec-type="distribution" id="SECID0ERLAG"><title>Distribution and ecology.</title><p><italic><tp:taxon-name><tp:taxon-name-part taxon-name-part-type="genus" reg="Admetovis">Admetovis</tp:taxon-name-part><tp:taxon-name-part taxon-name-part-type="species" reg="similaris">similaris</tp:taxon-name-part></tp:taxon-name></italic> is a species of open habitats in the Southwest, California, and Pacific Northwest. It is found near the border with Mexico from western New Mexico to the coast of southern California, thence north to south-central British Columbia. Although its distribution is mostly in the region near the Pacific Coast it does not occur near the ocean north of the San Francisco Bay area. In the Pacific Northwest <italic><tp:taxon-name><tp:taxon-name-part taxon-name-part-type="genus" reg="Admetovis">A.</tp:taxon-name-part><tp:taxon-name-part taxon-name-part-type="species" reg="similaris">similaris</tp:taxon-name-part></tp:taxon-name></italic> is common on the Columbia Plateau, in the adjoining Cascade Foothills, and at low elevations in the Blue Mountains. Interestingly, it is absent from similar steppe habitats in southeastern Oregon and southern Idaho and it does not occur elsewhere in the Great Basin. <italic><tp:taxon-name><tp:taxon-name-part taxon-name-part-type="genus" reg="Admetovis">Admetovis</tp:taxon-name-part><tp:taxon-name-part taxon-name-part-type="species" reg="similaris">similaris</tp:taxon-name-part></tp:taxon-name></italic> almost certainly occurs in Mexico as it is found very close to the Mexican border both in Arizona and in California.</p><!--PageBreak--><p>This species favors the most xeric environments of any <italic><tp:taxon-name><tp:taxon-name-part taxon-name-part-type="genus" reg="Admetovis">Admetovis</tp:taxon-name-part></tp:taxon-name></italic>, as dry as the Sonora and Mojave deserts. Northern populations fly most commonly in sage steppe. The flight time is during spring and early summer, typically earlier in the year than either of the other two species.</p><p>The early stages are unknown.</p></tp:treatment-sec><tp:treatment-sec sec-type="Geographic variation" id="SECID0EDNAG"><title>Geographic variation.</title><p>The color and pattern of this moth are uniform across its range. Specimens from deserts of the Southwest tend to smaller than those from elsewhere.</p></tp:treatment-sec><tp:treatment-sec sec-type="discussion" id="SECID0EINAG"><title>Discussion.</title><p><xref ref-type="bibr" rid="B2">Dyar (1903)</xref> included this species in his list of North American <tp:taxon-name><tp:taxon-name-part taxon-name-part-type="order">Lepidoptera</tp:taxon-name-part></tp:taxon-name> as <italic><tp:taxon-name><tp:taxon-name-part taxon-name-part-type="genus" reg="Admetovis">Admetovis</tp:taxon-name-part><tp:taxon-name-part taxon-name-part-type="species" reg="similis">similis</tp:taxon-name-part></tp:taxon-name></italic> prior to its proper description by Barnes in 1904. The Dyar mention lacks a description or illustration and is therefore a <italic>nomen nudum</italic>.</p><fig id="F1" position="float" orientation="portrait"><label>Figures 1–6.</label><caption><p><italic><tp:taxon-name><tp:taxon-name-part taxon-name-part-type="genus" reg="Admetovis">Admetovis</tp:taxon-name-part></tp:taxon-name></italic> adults. <bold>1</bold><italic><tp:taxon-name><tp:taxon-name-part taxon-name-part-type="genus" reg="Admetovis">A.</tp:taxon-name-part><tp:taxon-name-part taxon-name-part-type="species" reg="icarus">icarus</tp:taxon-name-part></tp:taxon-name></italic>, Holotype male, USA, Colorado, Boulder County, Nederland <bold>2</bold><italic><tp:taxon-name><tp:taxon-name-part taxon-name-part-type="genus" reg="Admetovis">A.</tp:taxon-name-part><tp:taxon-name-part taxon-name-part-type="species" reg="icarus">icarus</tp:taxon-name-part></tp:taxon-name></italic>, female, Canada, British Columbia, Apex Mountain <bold>3</bold><italic><tp:taxon-name><tp:taxon-name-part taxon-name-part-type="genus" reg="Admetovis">A.</tp:taxon-name-part><tp:taxon-name-part taxon-name-part-type="species" reg="oxymorus">oxymorus</tp:taxon-name-part></tp:taxon-name></italic>, male, USA, Oregon, Lane County, Frissell Point <bold>4</bold><italic><tp:taxon-name><tp:taxon-name-part taxon-name-part-type="genus" reg="Admetovis">A.</tp:taxon-name-part><tp:taxon-name-part taxon-name-part-type="species" reg="oxymorus">oxymorus</tp:taxon-name-part></tp:taxon-name></italic>, Neotype female, USA, California, Sierra County, Bassetts <bold>5</bold><italic><tp:taxon-name><tp:taxon-name-part taxon-name-part-type="genus" reg="Admetovis">A.</tp:taxon-name-part><tp:taxon-name-part taxon-name-part-type="species" reg="similaris">similaris</tp:taxon-name-part></tp:taxon-name></italic>, male, Washington, Kittitas County, Umtanum Creek/Durr Road <bold>6</bold><italic><tp:taxon-name><tp:taxon-name-part taxon-name-part-type="genus" reg="Admetovis">A.</tp:taxon-name-part><tp:taxon-name-part taxon-name-part-type="species" reg="similaris">similaris</tp:taxon-name-part></tp:taxon-name></italic>, female, USA, Washington, Walla Walla County, Walla Walla.</p></caption><graphic xmlns:xlink="http://www.w3.org/1999/xlink" xlink:href="zookeys-788-167-g001.jpg" position="float" orientation="portrait" xlink:type="simple" id="oo_233453.jpg"/></fig><fig id="F2" position="float" orientation="portrait"><label>Figures 7–12.</label><caption><p><italic><tp:taxon-name><tp:taxon-name-part taxon-name-part-type="genus" reg="Admetovis">Admetovis</tp:taxon-name-part></tp:taxon-name></italic> male genitalia. <bold>7</bold><italic><tp:taxon-name><tp:taxon-name-part taxon-name-part-type="genus" reg="Admetovis">A.</tp:taxon-name-part><tp:taxon-name-part taxon-name-part-type="species" reg="icarus">icarus</tp:taxon-name-part></tp:taxon-name></italic>, valve<italic>s</italic><bold>8</bold><italic><tp:taxon-name><tp:taxon-name-part taxon-name-part-type="genus" reg="Admetovis">A.</tp:taxon-name-part><tp:taxon-name-part taxon-name-part-type="species" reg="icarus">icarus</tp:taxon-name-part></tp:taxon-name></italic>, phallus with everted vesica <bold>9</bold><italic><tp:taxon-name><tp:taxon-name-part taxon-name-part-type="genus" reg="Admetovis">A.</tp:taxon-name-part><tp:taxon-name-part taxon-name-part-type="species" reg="oxymorus">oxymorus</tp:taxon-name-part></tp:taxon-name></italic>, valves <bold>10</bold><italic><tp:taxon-name><tp:taxon-name-part taxon-name-part-type="genus" reg="Admetovis">A.</tp:taxon-name-part><tp:taxon-name-part taxon-name-part-type="species" reg="oxymorus">oxymorus</tp:taxon-name-part></tp:taxon-name></italic>, phallus with everted vesica <bold>11</bold><italic><tp:taxon-name><tp:taxon-name-part taxon-name-part-type="genus" reg="Admetovis">A.</tp:taxon-name-part><tp:taxon-name-part taxon-name-part-type="species" reg="similaris">similaris</tp:taxon-name-part></tp:taxon-name></italic>, valves <bold>12</bold><italic><tp:taxon-name><tp:taxon-name-part taxon-name-part-type="genus" reg="Admetovis">A.</tp:taxon-name-part><tp:taxon-name-part taxon-name-part-type="species" reg="similaris">similaris</tp:taxon-name-part></tp:taxon-name></italic>, phallus with everted vesica.</p></caption><graphic xmlns:xlink="http://www.w3.org/1999/xlink" xlink:href="zookeys-788-167-g002.jpg" position="float" orientation="portrait" xlink:type="simple" id="oo_233455.jpg"/></fig><fig id="F3" position="float" orientation="portrait"><label>Figures 13–15.</label><caption><p><italic><tp:taxon-name><tp:taxon-name-part taxon-name-part-type="genus" reg="Admetovis">Admetovis</tp:taxon-name-part></tp:taxon-name></italic> female genitalia. <bold>13</bold><italic><tp:taxon-name><tp:taxon-name-part taxon-name-part-type="genus" reg="Admetovis">A.</tp:taxon-name-part><tp:taxon-name-part taxon-name-part-type="species" reg="icarus">icarus</tp:taxon-name-part></tp:taxon-name></italic><bold>14</bold><italic><tp:taxon-name><tp:taxon-name-part taxon-name-part-type="genus" reg="Admetovis">A.</tp:taxon-name-part><tp:taxon-name-part taxon-name-part-type="species" reg="oxymorus">oxymorus</tp:taxon-name-part></tp:taxon-name></italic><bold>15</bold><italic><tp:taxon-name><tp:taxon-name-part taxon-name-part-type="genus" reg="Admetovis">A.</tp:taxon-name-part><tp:taxon-name-part taxon-name-part-type="species" reg="similaris">similaris</tp:taxon-name-part></tp:taxon-name></italic>.</p></caption><graphic xmlns:xlink="http://www.w3.org/1999/xlink" xlink:href="zookeys-788-167-g003.jpg" position="float" orientation="portrait" xlink:type="simple" id="oo_233456.jpg"/></fig><fig id="F4" position="float" orientation="portrait"><label>Figures 16–17.</label><caption><p>Distribution of examined material of <italic><tp:taxon-name><tp:taxon-name-part taxon-name-part-type="genus" reg="Admetovis">Admetovis</tp:taxon-name-part></tp:taxon-name></italic> in western North America <bold>16</bold><italic><tp:taxon-name><tp:taxon-name-part taxon-name-part-type="genus" reg="Admetovis">A.</tp:taxon-name-part><tp:taxon-name-part taxon-name-part-type="species" reg="icarus">icarus</tp:taxon-name-part></tp:taxon-name></italic> (red) and <italic><tp:taxon-name><tp:taxon-name-part taxon-name-part-type="genus" reg="Admetovis">A.</tp:taxon-name-part><tp:taxon-name-part taxon-name-part-type="species" reg="oxymorus">oxymorus</tp:taxon-name-part></tp:taxon-name></italic> (black) <bold>17</bold><italic><tp:taxon-name><tp:taxon-name-part taxon-name-part-type="genus" reg="Admetovis">A.</tp:taxon-name-part><tp:taxon-name-part taxon-name-part-type="species" reg="similaris">similaris</tp:taxon-name-part></tp:taxon-name></italic>.</p></caption><graphic xmlns:xlink="http://www.w3.org/1999/xlink" xlink:href="zookeys-788-167-g004.jpg" position="float" orientation="portrait" xlink:type="simple" id="oo_233457.jpg"/></fig></tp:treatment-sec><ref-list><ref id="B2"><mixed-citation xmlns:xlink="http://www.w3.org/1999/xlink" xlink:type="simple"><person-group><name name-style="western"><surname>Dyar</surname><given-names>HG</given-names></name></person-group> (<year>1903</year>) <article-title>A list of North American <tp:taxon-name><tp:taxon-name-part taxon-name-part-type="order">Lepidoptera</tp:taxon-name-part></tp:taxon-name> and key to the literature of this order of insects.</article-title><source>Bulletin of the United States Nation Museum</source><volume>52</volume>: <fpage>1</fpage>–<lpage>723</lpage>.</mixed-citation></ref></ref-list></tp:taxon-treatment>
